# Supplementary material for: Mapping immune checkpoint inhibitor side effects to item libraries for use in real-time side effect monitoring systems
Source: J Patient Rep Outcomes. 2025 Mar 6;9:27. doi: 10.1186/s41687-025-00855-8 (PMC11885683; doi:10.1186/s41687-025-00855-8)
Supplement: Supplementary file 1 — Supplementary Material 1: Supplementary table 1: EORTC and FACIT items- comments from patient and clinician group and subsequent amendments. [file 41687_2025_855_MOESM1_ESM.xlsx]

## Sheet: Final selection- EORTC FACIT
Side-effect	EORTC CTCAE classification	EORTC items (item code)	EORTC items- reason for exclusion	FACIT symptom category	FACIT item (item code)	FACIT items- reason for exclusion	Proposed item library	Proposed item	Change in tense/ stem	Comments from patient and clinician group	Final item
Seizures	Seizure	Did you have seizures? (Q222)	N/A	Neurologic > seizure	I have had seizures (convulsions) (Br2)	Phrased as a statement	EORTC	Did you have seizures? (Q222)	Have you had seizures?	Seizures' implies more than 1 seizure. However, 'a seizure' could mean just one. Change to 'any'	Have had you any seizures?
					I am afraid of having a seizure (convulsion)(Br5)	Low face validity (refers to fear of seizures, rather than presence or absence of seizures)
Drowsiness	Somnolence	Did you need to rest? (Q13)	Not specific to drowsiness	Nil identified	Nil identified	N/A	EORTC	Have you felt drowsy? (Q358)	N/A	Nil	Have you felt drowsy?
		Were you tired? (Q21)	Not specific to drowsiness
		Did you feel drowsy during the daytime? (Q239)	Too specific- drowsiness in daytime only
		Have you been too tired to eat? (Q301)	Not specific to drowsiness
		Have you felt drowsy? (Q358)	N/A
		Have you had sudden tiredness? (Q359)	Too specific- sudden tiredness only
		Have you felt exhausted? (Q502)	Not specific to drowsiness
		Did you feel sleepy during the day? (Q503)	Too specific- sleepiness during day time only
		Did tiredness interfere with your daily activities? (Q520)	Too specific- interference only
		Have you been so tired it was difficult keeping your eyes open during daytime?	Too specific- severity only
		Have you woken up with a feeling of exhaustion? (Q725)	Not specific to drowsiness
Loss of balance/ coordination	Ataxia	Did you have trouble with your coordination? (Q241)	N/A	Neurologic > motor	I have trouble with coordination (Br21)	Phrased as a statement	EORTC	Did you have trouble with your coordination? (Q241)	Have you had trouble with your coordination?	Balance' should be added- some participants did not perceive issues with coordination as being the same as an issue with balance	Have you had trouble with your balance or coordination?
					I am able to maintain my balance (CNS1)	Phrased as a statement
Trouble walking	Gait disturbance	Do you have any trouble taking a long walk? (Q5)	Too specific- long walk only	Nil identified	Nil identified	N/A	EORTC	Do you have any trouble walking? (new item based on Q5 stem)	Have you had any trouble walking?	Nil	Have you had trouble walking?
		Do you have any trouble taking a short walk outside of the house? (Q6)	Too specific- short walk outside of the house only
		Have you had difficulty with steps or stairs? (Q34)	Too specific- steps/ stairs
		Did you have any difficulty with steps or pavements? (Q331)	Too specific- steps/ pavements
		Did you have any difficulty walking downstairs or on uneven ground? (Q334)	Too specific- downstairs or on uneven ground
		Do you have any trouble walking 100 m? (Q627)	Too specific- 100 meters
		Do you have any trouble walking up a flight of stairs? (Q629)	Too specific- up flight of stairs
		Do you have any trouble walking for 30 min.? (Q631)	Too specific- 30 minutes
		Do you have any trouble hiking 3 km on uneven surfaces? (Q633)	Too specific- 3km on uneven surface
		Do you have any trouble walking outdoors on flat ground? (Q635)	Too specific- outdoors on flat ground
		Do you have any trouble walking a few steps? (Q636)	Too specific- a few steps
		Do you need help putting on a shirt? (Q637)	Not face valid- refers to putting on a shirt, not walking
		Do you have any trouble running fast? (Q640)	Not face valid- refers to running not walking
		Do you have any trouble carrying a heavy bag upstairs? (Q641)	Not face valid- refers to carrying a heavy bag, not walking
		Do you have any trouble running 100 m? (Q643)	Not face valid- running not walking
		Do you have any trouble taking a long walk carrying a heavy pack on your back (e.g. a filled rucksack)?	Too specific- long walk carrying a heavy pack
		Do you need help to walk about outside (e.g. a walking stick or someone to support you)?	Too specific- outside
Arm or leg weakness	Muscle weakness-upper or lower limb	Did you have difficulty pouring (e.g., tea or coffee)? (Q327)	Not face valid- pouring rather than walking	Weakness	I have weakness in my arms or legs (Br20)	Phrased as a statement	EORTC	Have you felt weak in your arms or legs? (based on Q252, change 'and' to 'or')	N/A	Nil	Have you felt weak in your arms or legs?
		Did you have a problem holding a pen, which made writing difficult? (Q329)	Too specific- holding a pen, writing		I have weakness in my legs (NCCN3)	Does not include arm weakness
		Did you have difficulty opening a jar or bottle because of weakness in your hands? (Q332)	Too specific- opening a jar or bottle, weakness in hands		I have strength in my arm(s) (CNS4)	Does not include leg weakness
		Have you had trouble with chest infections? (Q351)	Not face valid- refers to chest infections, not arm or leg weakness		I have strength in my legs (CN55)	Does not include arm weakness, positively worded
		Have you lost muscle from your arms or legs? (Q541)	Not face valid- refers to muscle loss, not weakness.
		Do you have any trouble lifting a full cup or glass to your mouth? (Q626)	Too specific- lifting a full cup
		Did you have weakness of both legs? (Q246)	Does not refer to arm weakness
		Have you felt weak in your arms and legs? (Q252)	Refers to both arms and legs
		Did you have difficulty walking because your feet dropped downwards? (Q333)	Too specific- because feet dropped downwards, refers to legs weakness only
		Did you have difficulty climbing stairs or getting up out of a chair because of weakness in your legs? (Q335)	Too specific- refers to leg weakness only
		Did you have difficulty using the pedals? (Q338)	Too specific- refers to leg weakness only
		Have you felt heaviness in one or both legs? (Q485)	Does not refer to arm weakness
		Have you lost muscle from your arms or legs? (Q541)	Not face valid- refers to muscle loss, not weakness.
Muscle weakness	Generalised muscle weakness	Have you felt weak? (Q15)	Too general- not specifically relating to muscle weakness	Weakness	I feel weak all over (HI12)	Phrased as a statement	EORTC	Have you had muscle weakness? (Q355)	N/A	Question should clearly distinguish between muscle weakness and arm or leg weakness- however adding this distinction to the question stem could make it unwieldy and diverge from the original question retained from the item library.	Have you had muscle weakness?
		Have you had muscle weakness? (Q355)	N/A
		Have your muscles felt very tired after physical activity like taking a long walk? (Q724)	Too specific- after physical activity only
		Have you started things without difficulty but got weak as you went on? (Q726)	Too specific- progressive weakness
Vision problems e.g. double vision, loss of part of vision, blurred vision, change in colour vision		Has your vision been blurred? (Q220)	N/A	Eyes/vision	My eyesight is blurry (BMT12)	Phrased as a statement	EORTC. However, note poor coverage of specific components (double vision, loss of part of vision, change in colour vision)	Has your vision been blurred? (Q220)	N/A	Prefer wording from FACIT Br6 'trouble with my eyesight' as encompasses all potential problems with vision, rather than just blurring. Use same stem and response scale as EORTC for consistency. Change 'my' to 'your', Remove examples- this should be a general screening question for vision problems.	Have you had trouble with your eyesight?
		Did you have difficulty seeing to walk in crowded areas? (Q328)	Too specific- refers to crowded areas only		I am bothered by worsening eyesight (NP3)	Too specific- refers to bother only
		Were your activities limited in any way because of your vision? (Q339)	Too specific- refers to interference only		I have trouble with my eyesight (Br6)	Phrased as a statement
		Did things appear distorted out of your treated eye? (Q340)	Too specific- refers to the treated eye only
Eye problems (for example- protrusion of the eye, sensitivity of the eyes to light, eye pain, or red eye)	Eye pain, photophobia, uveitis	Have your eyes been painful, irritated or watery? (Q115)	Low face validity: Includes components not included in side-effect (ie. watery)	Eyes/ vision	My eyes are dry (ST16)	Low face validity: Includes components not included in side-effect (i.e.. dry)	EORTC- combination of items. Use stem from Q378, components from Q343, Q459, Q920). No appropriate term for protrusion of the eye- omit.	Have you had problems with your eyes (for example- your eyes feeling uncomfortable in bright light, burning or sore eyes, or red (bloodshot) eyes))	N/A	Change 'problems' to 'trouble' for consistency. Remove examples- this should be a general screening question for eye problems, examples not provided for other items. However, without examples, people may have difficulty distinguishing between 'vision' and 'eye' problems.	Have you had trouble with your eyes?
		Did you feel any pain, soreness or discomfort in or around the treated eye? (Q306)	Too specific- refers to the treated eye only		My eyes feel sandy or gritty (ICM16)	Low face validity: Includes components not included in side-effect (i.e.. sandy/ gritty)
		Did you have any itching in your treated eye? (Q307)	Itching not included in side-effect
		Have you had problems with your eyes (e.g. burning, watery, irritated or dry)? (Q378)	Low face validity: includes components not included in side-effect (i.e.. burning, dry)
		Have you had burning or sore eyes? (Q459)	N/A
		Have you had burning eyes? (Q922)	N/A
		Have your eyes felt uncomfortable in bright light? (343)	N/A
		Did you have difficulty driving in daylight because of your vision? (Q346)	Too specific- driving in daylight
		Have your eyes been red (bloodshot)? (Q920)	N/A
Hearing impairment	Hearing impaired	Have you had problems with hearing? (Q144)	N/A	Auditory > hearing	I have trouble hearing (Ntx6)	Phrased as a statement	EORTC	Have you had problems with hearing? (Q144)	N/A	Change 'problems' to 'trouble' for consistency.	Have you had trouble with your hearing?
Chest pain	Chest pain-cardiac	Have you had pain in your chest? (Q396)	N/A	Pain > chest	I have pain in my chest (An11)	Phrased as a statement	EORTC	Have you had pain in your chest? (Q396)	N/A	Nil	Have you had pain in your chest?
Coughing up blood	Bronchopulmonary hemorrhage	Did you cough up blood? (Q470)	N/A	Nil identified	Nil identified	N/A	EORTC	Did you cough up blood? (Q470)	Have you coughed up blood?	Nil	Have you coughed up blood?
Blood in stool	Anal hemorrhage, Colonic hemorrhage	Have you had dark blood clots in your stools? (Q230)	Too specific- refers to dark blood clots only	Bowel > blood in stool	I have noticed blood in my stool (M6)	Phrased as a statement	EORTC	Have you had blood in your stools (motions)? (Q55)	N/A	Change 'motions' to 'bowel movements' as participants felt people wouldn't understand what 'motions' were.	Have you had blood in your stools (bowel movements)?
		Have you had blood in your stools (motions)? (Q55)	N/A
		Have you had bright blood in your stools?(Q229)	Too specific- refers to bright red blood only
Blood in the urine	Hematuria	No item	N/A	Urinary > blood in urine	I have had blood in my urine (RCC2)	N/A	FACIT	Have you had blood in your urine? (RCC2) (Change to EORTC question format using stem from Q55 for consistency)	N/A	Nil	Have you had blood in your urine?
					I am bothered by blood in my urine or stool (Th8)	Too specific- refers to bother
